# Supplementary material for: Exposure to Radiofrequency Electromagnetic Field in the High-Frequency Band and Cognitive Function in Children and Adolescents: A Literature Review
Source: Int J Environ Res Public Health. 2020 Dec 8;17(24):9179. doi: 10.3390/ijerph17249179 (PMC7764655; doi:10.3390/ijerph17249179)
Supplement: Supplementary file 1 [file ijerph-17-09179-s001.zip]

Archive with 8 entries (7 files):
- Supplementary_Files/
- __MACOSX/._Supplementary_Files
- Supplementary_Files/Table_S1.doc
- __MACOSX/Supplementary_Files/._Table_S1.doc
- Supplementary_Files/Table_S2.docx
- __MACOSX/Supplementary_Files/._Table_S2.docx
- Supplementary_Files/Data_S1.xlsx
- __MACOSX/Supplementary_Files/._Data_S1.xlsx
