# Supplementary material for: Exposure to Radiofrequency Electromagnetic Field in the High-Frequency Band and Cognitive Function in Children and Adolescents: A Literature Review
Source: Int J Environ Res Public Health. 2020 Dec 8;17(24):9179. doi: 10.3390/ijerph17249179 (PMC7764655; doi:10.3390/ijerph17249179)
Supplement: Supplementary file 1 [file ijerph-17-09179-s001.zip › Supplementary_Files/Data_S1.xlsx]

## Sheet: Data_S1
Author(s)	Published year	Conduced year	Study design	Participants	Participants' age	Exposure	Exposure measure	Self-report or objective measure	Comparison	Tasks	Reaction time	Homogeneity	Accuracy	Other score
Abramson et al.	2009	2005	Cross-sectional study	317, 12–13 years old	≥ 12	Mobile phone use	Questionnaire (children and parents)	Self-report	Voice calls per week	Signal detection task	Not significant	Not applicable	Not significant	Not applicable
Abramson et al.	2009	2005	Cross-sectional study	317, 12–13 years old	≥ 12	Mobile phone use	Questionnaire (children and parents)	Self-report	Voice calls per week	Signal detection task	Not significant	Not applicable	Not significant	Not applicable
Abramson et al.	2009	2005	Cross-sectional study	317, 12–13 years old	≥ 12	Mobile phone use	Questionnaire (children and parents)	Self-report	Voice calls per week	Moving card monitoring task	Not significant	Not applicable	Not significant	Not applicable
Abramson et al.	2009	2005	Cross-sectional study	317, 12–13 years old	≥ 12	Mobile phone use	Questionnaire (children and parents)	Self-report	Voice calls per week	One card learning task	Positive	Not applicable	Not significant	Not applicable
Abramson et al.	2009	2005	Cross-sectional study	317, 12–13 years old	≥ 12	Mobile phone use	Questionnaire (children and parents)	Self-report	Voice calls per week	Associative learning task	Positive	Not applicable	Negative	Not applicable
Abramson et al.	2009	2005	Cross-sectional study	317, 12–13 years old	≥ 12	Mobile phone use	Questionnaire (children and parents)	Self-report	Voice calls per week	Stroop task ((B-A)/A)	Not applicable	Not applicable	Not applicable	Negative
Abramson et al.	2009	2005	Cross-sectional study	317, 12–13 years old	≥ 12	Mobile phone use	Questionnaire (children and parents)	Self-report	Voice calls per week	Stroop task ((D-C)/C)	Not applicable	Not applicable	Not applicable	Not significant
Abramson et al.	2009	2005	Cross-sectional study	317, 12–13 years old	≥ 12	Mobile phone use	Questionnaire (children and parents)	Self-report	Voice calls per week	One-back	Not significant	Not applicable	Negative	Not applicable
Abramson et al.	2009	2005	Cross-sectional study	317, 12–13 years old	≥ 12	Mobile phone use	Questionnaire (children and parents)	Self-report	Voice calls per week	Two-back	Not significant	Not applicable	Negative	Not applicable
Abramson et al.	2009	2005	Cross-sectional study	317, 12–13 years old	≥ 12	Mobile phone use	Questionnaire (children and parents)	Self-report	Short messages per week	Signal detection task	Not significant	Not applicable	Not significant	Not applicable
Abramson et al.	2009	2005	Cross-sectional study	317, 12–13 years old	≥ 12	Mobile phone use	Questionnaire (children and parents)	Self-report	Short messages per week	Signal detection task	Not significant	Not applicable	Not significant	Not applicable
Abramson et al.	2009	2005	Cross-sectional study	317, 12–13 years old	≥ 12	Mobile phone use	Questionnaire (children and parents)	Self-report	Short messages per week	Moving card monitoring task	Not significant	Not applicable	Not significant	Not applicable
Abramson et al.	2009	2005	Cross-sectional study	317, 12–13 years old	≥ 12	Mobile phone use	Questionnaire (children and parents)	Self-report	Short messages per week	One card learning task	Positive	Not applicable	Not significant	Not applicable
Abramson et al.	2009	2005	Cross-sectional study	317, 12–13 years old	≥ 12	Mobile phone use	Questionnaire (children and parents)	Self-report	Short messages per week	Associative learning task	Not significant	Not applicable	Negative	Not applicable
Abramson et al.	2009	2005	Cross-sectional study	317, 12–13 years old	≥ 12	Mobile phone use	Questionnaire (children and parents)	Self-report	Short messages per week	Stroop task ((B-A)/A)	Not applicable	Not applicable	Not applicable	Not significant
Abramson et al.	2009	2005	Cross-sectional study	317, 12–13 years old	≥ 12	Mobile phone use	Questionnaire (children and parents)	Self-report	Short messages per week	Stroop task ((D-C)/C)	Not applicable	Not applicable	Not applicable	Not significant
Abramson et al.	2009	2005	Cross-sectional study	317, 12–13 years old	≥ 12	Mobile phone use	Questionnaire (children and parents)	Self-report	Short messages per week	One-back	Not significant	Not applicable	Negative	Not applicable
Abramson et al.	2009	2005	Cross-sectional study	317, 12–13 years old	≥ 12	Mobile phone use	Questionnaire (children and parents)	Self-report	Short messages per week	Two-back	Not significant	Not applicable	Negative	Not applicable
Thomas et al.	2010	2005	Prospective cohort	236, 12-13 years old	≥ 12	Mobile phone use	Questionnaire (children)	Self-report	Voice calls at baseline	Signal detection task	Not significant	Not applicable	Not significant	Not applicable
Thomas et al.	2010	2005	Prospective cohort	236, 12-13 years old	≥ 12	Mobile phone use	Questionnaire (children)	Self-report	Voice calls at baseline	Signal detection task	Not significant	Not applicable	Not significant	Not applicable
Thomas et al.	2010	2005	Prospective cohort	236, 12-13 years old	≥ 12	Mobile phone use	Questionnaire (children)	Self-report	Voice calls at baseline	Moving card monitoring task	Not significant	Not applicable	Not significant	Not applicable
Thomas et al.	2010	2005	Prospective cohort	236, 12-13 years old	≥ 12	Mobile phone use	Questionnaire (children)	Self-report	Voice calls at baseline	One card learning task	Negative	Not applicable	Not significant	Not applicable
Thomas et al.	2010	2005	Prospective cohort	236, 12-13 years old	≥ 12	Mobile phone use	Questionnaire (children)	Self-report	Voice calls at baseline	Associative learning task	Not significant	Not applicable	Not significant	Not applicable
Thomas et al.	2010	2005	Prospective cohort	236, 12-13 years old	≥ 12	Mobile phone use	Questionnaire (children)	Self-report	Voice calls at baseline	Stroop task ((B-A)/A)	Not applicable	Not applicable	Not applicable	Not significant
Thomas et al.	2010	2005	Prospective cohort	236, 12-13 years old	≥ 12	Mobile phone use	Questionnaire (children)	Self-report	Voice calls at baseline	Stroop task ((D-C)/C)	Not applicable	Not applicable	Not applicable	Not significant
Thomas et al.	2010	2005	Prospective cohort	236, 12-13 years old	≥ 12	Mobile phone use	Questionnaire (children)	Self-report	Voice calls at baseline	One-back	Not significant	Not applicable	Not significant	Not applicable
Thomas et al.	2010	2005	Prospective cohort	236, 12-13 years old	≥ 12	Mobile phone use	Questionnaire (children)	Self-report	Voice calls at baseline	Two-back	Negative	Not applicable	Not significant	Not applicable
Thomas et al.	2010	2005	Prospective cohort	236, 12-13 years old	≥ 12	Mobile phone use	Questionnaire (children)	Self-report	Short message service at baseline	Signal detection task	Not significant	Not applicable	Not significant	Not applicable
Thomas et al.	2010	2005	Prospective cohort	236, 12-13 years old	≥ 12	Mobile phone use	Questionnaire (children)	Self-report	Short message service at baseline	Signal detection task	Not significant	Not applicable	Not significant	Not applicable
Thomas et al.	2010	2005	Prospective cohort	236, 12-13 years old	≥ 12	Mobile phone use	Questionnaire (children)	Self-report	Short message service at baseline	Moving card monitoring task	Not significant	Not applicable	Not significant	Not applicable
Thomas et al.	2010	2005	Prospective cohort	236, 12-13 years old	≥ 12	Mobile phone use	Questionnaire (children)	Self-report	Short message service at baseline	One card learning task	Not significant	Not applicable	Not significant	Not applicable
Thomas et al.	2010	2005	Prospective cohort	236, 12-13 years old	≥ 12	Mobile phone use	Questionnaire (children)	Self-report	Short message service at baseline	Associative learning task	Not significant	Not applicable	Not significant	Not applicable
Thomas et al.	2010	2005	Prospective cohort	236, 12-13 years old	≥ 12	Mobile phone use	Questionnaire (children)	Self-report	Short message service at baseline	Stroop task ((B-A)/A)	Not applicable	Not applicable	Not applicable	Not significant
Thomas et al.	2010	2005	Prospective cohort	236, 12-13 years old	≥ 12	Mobile phone use	Questionnaire (children)	Self-report	Short message service at baseline	Stroop task ((D-C)/C)	Not applicable	Not applicable	Not applicable	Not significant
Thomas et al.	2010	2005	Prospective cohort	236, 12-13 years old	≥ 12	Mobile phone use	Questionnaire (children)	Self-report	Short message service at baseline	One-back	Not significant	Not applicable	Not significant	Not applicable
Thomas et al.	2010	2005	Prospective cohort	236, 12-13 years old	≥ 12	Mobile phone use	Questionnaire (children)	Self-report	Short message service at baseline	Two-back	Negative	Not applicable	Not significant	Not applicable
Thomas et al.	2010	2005	Prospective cohort	236, 12-13 years old	≥ 12	Mobile phone use	Questionnaire (children)	Self-report	Change in voice calls	Signal detection task	Negative	Not applicable	Not significant	Not applicable
Thomas et al.	2010	2005	Prospective cohort	236, 12-13 years old	≥ 12	Mobile phone use	Questionnaire (children)	Self-report	Change in voice calls	Signal detection task	Not significant	Not applicable	Not significant	Not applicable
Thomas et al.	2010	2005	Prospective cohort	236, 12-13 years old	≥ 12	Mobile phone use	Questionnaire (children)	Self-report	Change in voice calls	Moving card monitoring task	Not significant	Not applicable	Not significant	Not applicable
Thomas et al.	2010	2005	Prospective cohort	236, 12-13 years old	≥ 12	Mobile phone use	Questionnaire (children)	Self-report	Change in voice calls	One card learning task	Not significant	Not applicable	Not significant	Not applicable
Thomas et al.	2010	2005	Prospective cohort	236, 12-13 years old	≥ 12	Mobile phone use	Questionnaire (children)	Self-report	Change in voice calls	Associative learning task	Not significant	Not applicable	Not significant	Not applicable
Thomas et al.	2010	2005	Prospective cohort	236, 12-13 years old	≥ 12	Mobile phone use	Questionnaire (children)	Self-report	Change in voice calls	Stroop task ((B-A)/A)	Not applicable	Not applicable	Not applicable	Not significant
Thomas et al.	2010	2005	Prospective cohort	236, 12-13 years old	≥ 12	Mobile phone use	Questionnaire (children)	Self-report	Change in voice calls	Stroop task ((D-C)/C)	Not applicable	Not applicable	Not applicable	Not significant
Thomas et al.	2010	2005	Prospective cohort	236, 12-13 years old	≥ 12	Mobile phone use	Questionnaire (children)	Self-report	Change in voice calls	One-back	Not significant	Not applicable	Not significant	Not applicable
Thomas et al.	2010	2005	Prospective cohort	236, 12-13 years old	≥ 12	Mobile phone use	Questionnaire (children)	Self-report	Change in voice calls	Two-back	Positive	Not applicable	Not significant	Not applicable
Thomas et al.	2010	2005	Prospective cohort	236, 12-13 years old	≥ 12	Mobile phone use	Questionnaire (children)	Self-report	Change in short message service	Signal detection task	Not significant	Not applicable	Not significant	Not applicable
Thomas et al.	2010	2005	Prospective cohort	236, 12-13 years old	≥ 12	Mobile phone use	Questionnaire (children)	Self-report	Change in short message service	Signal detection task	Not significant	Not applicable	Not significant	Not applicable
Thomas et al.	2010	2005	Prospective cohort	236, 12-13 years old	≥ 12	Mobile phone use	Questionnaire (children)	Self-report	Change in short message service	Moving card monitoring task	Not significant	Not applicable	Not significant	Not applicable
Thomas et al.	2010	2005	Prospective cohort	236, 12-13 years old	≥ 12	Mobile phone use	Questionnaire (children)	Self-report	Change in short message service	One card learning task	Not significant	Not applicable	Not significant	Not applicable
Thomas et al.	2010	2005	Prospective cohort	236, 12-13 years old	≥ 12	Mobile phone use	Questionnaire (children)	Self-report	Change in short message service	Associative learning task	Not significant	Not applicable	Not significant	Not applicable
Thomas et al.	2010	2005	Prospective cohort	236, 12-13 years old	≥ 12	Mobile phone use	Questionnaire (children)	Self-report	Change in short message service	Stroop task ((B-A)/A)	Not applicable	Not applicable	Not applicable	Not significant
Thomas et al.	2010	2005	Prospective cohort	236, 12-13 years old	≥ 12	Mobile phone use	Questionnaire (children)	Self-report	Change in short message service	Stroop task ((D-C)/C)	Not applicable	Not applicable	Not applicable	Not significant
Thomas et al.	2010	2005	Prospective cohort	236, 12-13 years old	≥ 12	Mobile phone use	Questionnaire (children)	Self-report	Change in short message service	One-back	Not significant	Not applicable	Not significant	Not applicable
Thomas et al.	2010	2005	Prospective cohort	236, 12-13 years old	≥ 12	Mobile phone use	Questionnaire (children)	Self-report	Change in short message service	Two-back	Not significant	Not applicable	Not significant	Not applicable
Schoeni et al.	2015	2012	Prospective cohort	375-381 children, 12-17 years old	≥ 12	Media usage related to RF-EMF	Questionnaire (children)	Self-report	Data traffic (min/day): low exposure versus medium exposure	Intelligenz-Struktur test	Not applicable	Not applicable	Not applicable	Not significant
Schoeni et al.	2015	2012	Prospective cohort	375-381 children, 12-17 years old	≥ 12	Media usage related to RF-EMF	Questionnaire (children)	Self-report	Data traffic (min/day): low exposure versus medium exposure	Intelligenz-Struktur test	Not applicable	Not applicable	Not applicable	Not significant
Schoeni et al.	2015	2012	Prospective cohort	375-381 children, 12-17 years old	≥ 12	Media usage related to RF-EMF	Questionnaire (children)	Self-report	Data traffic (min/day): low exposure versus high exposure	Intelligenz-Struktur test	Not applicable	Not applicable	Not applicable	Not significant
Schoeni et al.	2015	2012	Prospective cohort	375-381 children, 12-17 years old	≥ 12	Media usage related to RF-EMF	Questionnaire (children)	Self-report	Data traffic (min/day): low exposure versus high exposure	Intelligenz-Struktur test	Not applicable	Not applicable	Not applicable	Not significant
Schoeni et al.	2015	2012	Prospective cohort	375-381 children, 12-17 years old	≥ 12	Media usage related to RF-EMF	Questionnaire (children)	Self-report	Cordless phone calls (min/day): low exposure versus medium exposure	Intelligenz-Struktur test	Not applicable	Not applicable	Not applicable	Not significant
Schoeni et al.	2015	2012	Prospective cohort	375-381 children, 12-17 years old	≥ 12	Media usage related to RF-EMF	Questionnaire (children)	Self-report	Cordless phone calls (min/day): low exposure versus medium exposure	Intelligenz-Struktur test	Not applicable	Not applicable	Not applicable	Not significant
Schoeni et al.	2015	2012	Prospective cohort	375-381 children, 12-17 years old	≥ 12	Media usage related to RF-EMF	Questionnaire (children)	Self-report	Cordless phone calls (min/day): low exposure versus high exposure	Intelligenz-Struktur test	Not applicable	Not applicable	Not applicable	Not significant
Schoeni et al.	2015	2012	Prospective cohort	375-381 children, 12-17 years old	≥ 12	Media usage related to RF-EMF	Questionnaire (children)	Self-report	Cordless phone calls (min/day): low exposure versus high exposure	Intelligenz-Struktur test	Not applicable	Not applicable	Not applicable	Not significant
Schoeni et al.	2015	2012	Prospective cohort	375-381 children, 12-17 years old	≥ 12	Media usage related to RF-EMF	Questionnaire (children)	Self-report	Mobile phone calls (min/day): low exposure versus medium exposure	Intelligenz-Struktur test	Not applicable	Not applicable	Not applicable	Not significant
Schoeni et al.	2015	2012	Prospective cohort	375-381 children, 12-17 years old	≥ 12	Media usage related to RF-EMF	Questionnaire (children)	Self-report	Mobile phone calls (min/day): low exposure versus medium exposure	Intelligenz-Struktur test	Not applicable	Not applicable	Not applicable	Not significant
Schoeni et al.	2015	2012	Prospective cohort	375-381 children, 12-17 years old	≥ 12	Media usage related to RF-EMF	Questionnaire (children)	Self-report	Mobile phone calls (min/day): low exposure versus high exposure	Intelligenz-Struktur test	Not applicable	Not applicable	Not applicable	Not significant
Schoeni et al.	2015	2012	Prospective cohort	375-381 children, 12-17 years old	≥ 12	Media usage related to RF-EMF	Questionnaire (children)	Self-report	Mobile phone calls (min/day): low exposure versus high exposure	Intelligenz-Struktur test	Not applicable	Not applicable	Not applicable	Not significant
Schoeni et al.	2015	2012	Prospective cohort	375-381 children, 12-17 years old	≥ 12	Media usage related to RF-EMF	Questionnaire (children)	Self-report	Cumulative brain dose (mJ/kg/day): low exposure versus medium exposure	Intelligenz-Struktur test	Not applicable	Not applicable	Not applicable	Not significant
Schoeni et al.	2015	2012	Prospective cohort	375-381 children, 12-17 years old	≥ 12	Media usage related to RF-EMF	Questionnaire (children)	Self-report	Cumulative brain dose (mJ/kg/day): low exposure versus medium exposure	Intelligenz-Struktur test	Not applicable	Not applicable	Not applicable	Not significant
Schoeni et al.	2015	2012	Prospective cohort	375-381 children, 12-17 years old	≥ 12	Media usage related to RF-EMF	Questionnaire (children)	Self-report	Cumulative brain dose (mJ/kg/day): low exposure versus high exposure	Intelligenz-Struktur test	Not applicable	Not applicable	Not applicable	Not significant
Schoeni et al.	2015	2012	Prospective cohort	375-381 children, 12-17 years old	≥ 12	Media usage related to RF-EMF	Questionnaire (children)	Self-report	Cumulative brain dose (mJ/kg/day): low exposure versus high exposure	Intelligenz-Struktur test	Not applicable	Not applicable	Not applicable	Negative
Schoeni et al.	2015	2012	Prospective cohort	375-381 children, 12-17 years old	≥ 12	Media usage related to RF-EMF	Questionnaire (children)	Self-report	Cumulative whole body dose (mJ/kg/day): low exposure versus medium exposure	Intelligenz-Struktur test	Not applicable	Not applicable	Not applicable	Not significant
Schoeni et al.	2015	2012	Prospective cohort	375-381 children, 12-17 years old	≥ 12	Media usage related to RF-EMF	Questionnaire (children)	Self-report	Cumulative whole body dose (mJ/kg/day): low exposure versus medium exposure	Intelligenz-Struktur test	Not applicable	Not applicable	Not applicable	Not significant
Schoeni et al.	2015	2012	Prospective cohort	375-381 children, 12-17 years old	≥ 12	Media usage related to RF-EMF	Questionnaire (children)	Self-report	Cumulative whole body dose (mJ/kg/day): low exposure versus high exposure	Intelligenz-Struktur test	Not applicable	Not applicable	Not applicable	Not significant
Schoeni et al.	2015	2012	Prospective cohort	375-381 children, 12-17 years old	≥ 12	Media usage related to RF-EMF	Questionnaire (children)	Self-report	Cumulative whole body dose (mJ/kg/day): low exposure versus high exposure	Intelligenz-Struktur test	Not applicable	Not applicable	Not applicable	Negative
Schoeni et al.	2015	2012	Prospective cohort	210-212 children, 12-17 years old; sample with operator data	≥ 12	Media usage related to RF-EMF	Operator data	Objective	Data traffic (MB/day): low exposure versus medium exposure	Intelligenz-Struktur test	Not applicable	Not applicable	Not applicable	Not significant
Schoeni et al.	2015	2012	Prospective cohort	210-212 children, 12-17 years old; sample with operator data	≥ 12	Media usage related to RF-EMF	Operator data	Objective	Data traffic (MB/day): low exposure versus medium exposure	Intelligenz-Struktur test	Not applicable	Not applicable	Not applicable	Not significant
Schoeni et al.	2015	2012	Prospective cohort	210-212 children, 12-17 years old; sample with operator data	≥ 12	Media usage related to RF-EMF	Operator data	Objective	Cumulative brain dose (mJ/kg/day): low exposure versus medium exposure	Intelligenz-Struktur test	Not applicable	Not applicable	Not applicable	Not significant
Schoeni et al.	2015	2012	Prospective cohort	210-212 children, 12-17 years old; sample with operator data	≥ 12	Media usage related to RF-EMF	Operator data	Objective	Cumulative brain dose (mJ/kg/day): low exposure versus medium exposure	Intelligenz-Struktur test	Not applicable	Not applicable	Not applicable	Not significant
Schoeni et al.	2015	2012	Prospective cohort	375-381 children, 12-17 years old	≥ 12	Media usage marginally related to RF-EMF	Questionnaire (children)	Self-report	Gaming (min/day): low exposure versus medium exposure	Intelligenz-Struktur test	Not applicable	Not applicable	Not applicable	Not significant
Schoeni et al.	2015	2012	Prospective cohort	375-381 children, 12-17 years old	≥ 12	Media usage marginally related to RF-EMF	Questionnaire (children)	Self-report	Gaming (min/day): low exposure versus medium exposure	Intelligenz-Struktur test	Not applicable	Not applicable	Not applicable	Not significant
Schoeni et al.	2015	2012	Prospective cohort	375-381 children, 12-17 years old	≥ 12	Media usage marginally related to RF-EMF	Questionnaire (children)	Self-report	Gaming (min/day): low exposure versus high exposure	Intelligenz-Struktur test	Not applicable	Not applicable	Not applicable	Not significant
Schoeni et al.	2015	2012	Prospective cohort	375-381 children, 12-17 years old	≥ 12	Media usage marginally related to RF-EMF	Questionnaire (children)	Self-report	Gaming (min/day): low exposure versus high exposure	Intelligenz-Struktur test	Not applicable	Not applicable	Not applicable	Not significant
Schoeni et al.	2015	2012	Prospective cohort	375-381 children, 12-17 years old	≥ 12	Media usage marginally related to RF-EMF	Questionnaire (children)	Self-report	Text sent (units/day): low exposure versus medium exposure	Intelligenz-Struktur test	Not applicable	Not applicable	Not applicable	Not significant
Schoeni et al.	2015	2012	Prospective cohort	375-381 children, 12-17 years old	≥ 12	Media usage marginally related to RF-EMF	Questionnaire (children)	Self-report	Text sent (units/day): low exposure versus medium exposure	Intelligenz-Struktur test	Not applicable	Not applicable	Not applicable	Not significant
Schoeni et al.	2015	2012	Prospective cohort	375-381 children, 12-17 years old	≥ 12	Media usage marginally related to RF-EMF	Questionnaire (children)	Self-report	Text sent (units/day): low exposure versus high exposure	Intelligenz-Struktur test	Not applicable	Not applicable	Not applicable	Not significant
Schoeni et al.	2015	2012	Prospective cohort	375-381 children, 12-17 years old	≥ 12	Media usage marginally related to RF-EMF	Questionnaire (children)	Self-report	Text sent (units/day): low exposure versus high exposure	Intelligenz-Struktur test	Not applicable	Not applicable	Not applicable	Not significant
Schoeni et al.	2015	2012	Prospective cohort	210-212 children, 12-17 years old; sample with operator data	≥ 12	Media usage marginally related to RF-EMF	Operator data	Objective	Data traffic (MB/day): low exposure versus high exposure	Intelligenz-Struktur test	Not applicable	Not applicable	Not applicable	Not significant
Schoeni et al.	2015	2012	Prospective cohort	210-212 children, 12-17 years old; sample with operator data	≥ 12	Media usage marginally related to RF-EMF	Operator data	Objective	Data traffic (MB/day): low exposure versus high exposure	Intelligenz-Struktur test	Not applicable	Not applicable	Not applicable	Not significant
Schoeni et al.	2015	2012	Prospective cohort	210-212 children, 12-17 years old; sample with operator data	≥ 12	Media usage marginally related to RF-EMF	Operator data	Objective	Mobile phone calls (min/day): low exposure versus medium exposure	Intelligenz-Struktur test	Not applicable	Not applicable	Not applicable	Not significant
Schoeni et al.	2015	2012	Prospective cohort	210-212 children, 12-17 years old; sample with operator data	≥ 12	Media usage marginally related to RF-EMF	Operator data	Objective	Mobile phone calls (min/day): low exposure versus medium exposure	Intelligenz-Struktur test	Not applicable	Not applicable	Not applicable	Not significant
Schoeni et al.	2015	2012	Prospective cohort	210-212 children, 12-17 years old; sample with operator data	≥ 12	Media usage marginally related to RF-EMF	Operator data	Objective	Mobile phone calls (min/day): low exposure versus high exposure	Intelligenz-Struktur test	Not applicable	Not applicable	Not applicable	Not significant
Schoeni et al.	2015	2012	Prospective cohort	210-212 children, 12-17 years old; sample with operator data	≥ 12	Media usage marginally related to RF-EMF	Operator data	Objective	Mobile phone calls (min/day): low exposure versus high exposure	Intelligenz-Struktur test	Not applicable	Not applicable	Not applicable	Not significant
Schoeni et al.	2015	2012	Prospective cohort	210-212 children, 12-17 years old; sample with operator data	≥ 12	Media usage marginally related to RF-EMF	Operator data	Objective	Cumulative brain dose (mJ/kg/day): low exposure versus high exposure	Intelligenz-Struktur test	Not applicable	Not applicable	Not applicable	Not significant
Schoeni et al.	2015	2012	Prospective cohort	210-212 children, 12-17 years old; sample with operator data	≥ 12	Media usage marginally related to RF-EMF	Operator data	Objective	Cumulative brain dose (mJ/kg/day): low exposure versus high exposure	Intelligenz-Struktur test	Not applicable	Not applicable	Not applicable	Negative
Schoeni et al.	2015	2012	Prospective cohort	210-212 children, 12-17 years old; sample with operator data	≥ 12	Media usage marginally related to RF-EMF	Operator data	Objective	Cumulative whole body dose (mJ/kg/day): low exposure versus medium exposure	Intelligenz-Struktur test	Not applicable	Not applicable	Not applicable	Not significant
Schoeni et al.	2015	2012	Prospective cohort	210-212 children, 12-17 years old; sample with operator data	≥ 12	Media usage marginally related to RF-EMF	Operator data	Objective	Cumulative whole body dose (mJ/kg/day): low exposure versus medium exposure	Intelligenz-Struktur test	Not applicable	Not applicable	Not applicable	Not significant
Schoeni et al.	2015	2012	Prospective cohort	210-212 children, 12-17 years old; sample with operator data	≥ 12	Media usage marginally related to RF-EMF	Operator data	Objective	Cumulative whole body dose (mJ/kg/day): low exposure versus high exposure	Intelligenz-Struktur test	Not applicable	Not applicable	Not applicable	Not significant
Schoeni et al.	2015	2012	Prospective cohort	210-212 children, 12-17 years old; sample with operator data	≥ 12	Media usage marginally related to RF-EMF	Operator data	Objective	Cumulative whole body dose (mJ/kg/day): low exposure versus high exposure	Intelligenz-Struktur test	Not applicable	Not applicable	Not applicable	Not significant
Schoeni et al.	2015	2012	Prospective cohort	210-212 children, 12-17 years old; sample with operator data	≥ 12	Media usage marginally related to RF-EMF	Operator data	Objective	SMS sent (x/day): low exposure versus medium exposure	Intelligenz-Struktur test	Not applicable	Not applicable	Not applicable	Not significant
Schoeni et al.	2015	2012	Prospective cohort	210-212 children, 12-17 years old; sample with operator data	≥ 12	Media usage marginally related to RF-EMF	Operator data	Objective	SMS sent (x/day): low exposure versus medium exposure	Intelligenz-Struktur test	Not applicable	Not applicable	Not applicable	Negative
Schoeni et al.	2015	2012	Prospective cohort	210-212 children, 12-17 years old; sample with operator data	≥ 12	Media usage marginally related to RF-EMF	Operator data	Objective	SMS sent (x/day): low exposure versus high exposure	Intelligenz-Struktur test	Not applicable	Not applicable	Not applicable	Not significant
Schoeni et al.	2015	2012	Prospective cohort	210-212 children, 12-17 years old; sample with operator data	≥ 12	Media usage marginally related to RF-EMF	Operator data	Objective	SMS sent (x/day): low exposure versus high exposure	Intelligenz-Struktur test	Not applicable	Not applicable	Not applicable	Not significant
Calvente et al.	2016	2009	Cross-sectional	119 boys, 9-11 years old	< 12	RF-EMF (mobile phone base station)	Spot electric field measurements	Objective	SRMS ≥ 285.9 (mW/m2)	WISC-IV	Not applicable	Not applicable	Not applicable	Not significant
Calvente et al.	2016	2009	Cross-sectional	119 boys, 9-11 years old	< 12	RF-EMF (mobile phone base station)	Spot electric field measurements	Objective	SRMS ≥ 285.9 (mW/m2)	Continuous Performance test	Not applicable	Not applicable	Not applicable	Not significant
Calvente et al.	2016	2009	Cross-sectional	119 boys, 9-11 years old	< 12	RF-EMF (mobile phone base station)	Spot electric field measurements	Objective	SRMS ≥ 285.9 (mW/m2)	Continuous Performance test	Not applicable	Not applicable	Not applicable	Not significant
Calvente et al.	2016	2009	Cross-sectional	119 boys, 9-11 years old	< 12	RF-EMF (mobile phone base station)	Spot electric field measurements	Objective	SRMS ≥ 285.9 (mW/m2)	TAVECI	Not applicable	Not applicable	Not applicable	Not significant
Calvente et al.	2016	2009	Cross-sectional	119 boys, 9-11 years old	< 12	RF-EMF (mobile phone base station)	Spot electric field measurements	Objective	SRMS ≥ 285.9 (mW/m2)	TAVECI	Not applicable	Not applicable	Not applicable	Not significant
Calvente et al.	2016	2009	Cross-sectional	119 boys, 9-11 years old	< 12	RF-EMF (mobile phone base station)	Spot electric field measurements	Objective	SRMS ≥ 285.9 (mW/m2)	K-BIT	Not applicable	Not applicable	Not applicable	Not significant
Calvente et al.	2016	2009	Cross-sectional	119 boys, 9-11 years old	< 12	RF-EMF (mobile phone base station)	Spot electric field measurements	Objective	SRMS ≥ 285.9 (mW/m2)	Categorical verbal fluency test	Not applicable	Not applicable	Not applicable	Not significant
Calvente et al.	2016	2009	Cross-sectional	119 boys, 9-11 years old	< 12	RF-EMF (mobile phone base station)	Spot electric field measurements	Objective	SRMS ≥ 285.9 (mW/m2)	Go/No-go task	Not applicable	Not applicable	Not applicable	Not significant
Calvente et al.	2016	2009	Cross-sectional	119 boys, 9-11 years old	< 12	RF-EMF (mobile phone base station)	Spot electric field measurements	Objective	SRMS ≥ 285.9 (mW/m2)	Go/No-go task	Not applicable	Not applicable	Not applicable	Not significant
Calvente et al.	2016	2009	Cross-sectional	119 boys, 9-11 years old	< 12	RF-EMF (mobile phone base station)	Spot electric field measurements	Objective	SRMS ≥ 285.9 (mW/m2)	Stroop task	Not applicable	Not applicable	Not applicable	Not significant
Calvente et al.	2016	2009	Cross-sectional	119 boys, 9-11 years old	< 12	RF-EMF (mobile phone base station)	Spot electric field measurements	Objective	SRMS ≥ 285.9 (mW/m2)	Letter–number sequencing	Not applicable	Not applicable	Not applicable	Not significant
Calvente et al.	2016	2009	Cross-sectional	119 boys, 9-11 years old	< 12	RF-EMF (mobile phone base station)	Spot electric field measurements	Objective	SRMS ≥ 285.9 (mW/m2)	Trail Making Test B	Not applicable	Not applicable	Not applicable	Not significant
Calvente et al.	2016	2009	Cross-sectional	119 boys, 9-11 years old	< 12	RF-EMF (mobile phone base station)	Spot electric field measurements	Objective	SRMS ≥ 285.9 (mW/m2)	K-BIT	Not applicable	Not applicable	Not applicable	Not significant
Calvente et al.	2016	2009	Cross-sectional	119 boys, 9-11 years old	< 12	RF-EMF (mobile phone base station)	Spot electric field measurements	Objective	SRMS ≥ 285.9 (mW/m2)	K-BIT	Not applicable	Not applicable	Not applicable	Negative
Calvente et al.	2016	2009	Cross-sectional	119 boys, 9-11 years old	< 12	RF-EMF (mobile phone base station)	Spot electric field measurements	Objective	SRMS ≥ 285.9 (mW/m2)	Trail Making Test A	Not applicable	Not applicable	Not applicable	Not significant
Calvente et al.	2016	2009	Cross-sectional	119 boys, 9-11 years old	< 12	RF-EMF (mobile phone base station)	Spot electric field measurements	Objective	SMAX ≥ 2759.68 (mW/m2)	WISC-IV	Not applicable	Not applicable	Not applicable	Not significant
Calvente et al.	2016	2009	Cross-sectional	119 boys, 9-11 years old	< 12	RF-EMF (mobile phone base station)	Spot electric field measurements	Objective	SMAX ≥ 2759.68 (mW/m2)	Continuous Performance test	Not applicable	Not applicable	Not applicable	Not significant
Calvente et al.	2016	2009	Cross-sectional	119 boys, 9-11 years old	< 12	RF-EMF (mobile phone base station)	Spot electric field measurements	Objective	SMAX ≥ 2759.68 (mW/m2)	Continuous Performance test	Not applicable	Not applicable	Not applicable	Not significant
Calvente et al.	2016	2009	Cross-sectional	119 boys, 9-11 years old	< 12	RF-EMF (mobile phone base station)	Spot electric field measurements	Objective	SMAX ≥ 2759.68 (mW/m2)	TAVECI	Not applicable	Not applicable	Not applicable	Not significant
Calvente et al.	2016	2009	Cross-sectional	119 boys, 9-11 years old	< 12	RF-EMF (mobile phone base station)	Spot electric field measurements	Objective	SMAX ≥ 2759.68 (mW/m2)	TAVECI	Not applicable	Not applicable	Not applicable	Not significant
Calvente et al.	2016	2009	Cross-sectional	119 boys, 9-11 years old	< 12	RF-EMF (mobile phone base station)	Spot electric field measurements	Objective	SMAX ≥ 2759.68 (mW/m2)	K-BIT	Not applicable	Not applicable	Not applicable	Not significant
Calvente et al.	2016	2009	Cross-sectional	119 boys, 9-11 years old	< 12	RF-EMF (mobile phone base station)	Spot electric field measurements	Objective	SMAX ≥ 2759.68 (mW/m2)	Categorical verbal fluency test	Not applicable	Not applicable	Not applicable	Not significant
Calvente et al.	2016	2009	Cross-sectional	119 boys, 9-11 years old	< 12	RF-EMF (mobile phone base station)	Spot electric field measurements	Objective	SMAX ≥ 2759.68 (mW/m2)	Go/No-go task	Not applicable	Not applicable	Not applicable	Not significant
Calvente et al.	2016	2009	Cross-sectional	119 boys, 9-11 years old	< 12	RF-EMF (mobile phone base station)	Spot electric field measurements	Objective	SMAX ≥ 2759.68 (mW/m2)	Go/No-go task	Not applicable	Not applicable	Not applicable	Not significant
Calvente et al.	2016	2009	Cross-sectional	119 boys, 9-11 years old	< 12	RF-EMF (mobile phone base station)	Spot electric field measurements	Objective	SMAX ≥ 2759.68 (mW/m2)	Stroop task	Not applicable	Not applicable	Not applicable	Not significant
Calvente et al.	2016	2009	Cross-sectional	119 boys, 9-11 years old	< 12	RF-EMF (mobile phone base station)	Spot electric field measurements	Objective	SMAX ≥ 2759.68 (mW/m2)	Letter–number sequencing	Not applicable	Not applicable	Not applicable	Not significant
Calvente et al.	2016	2009	Cross-sectional	119 boys, 9-11 years old	< 12	RF-EMF (mobile phone base station)	Spot electric field measurements	Objective	SMAX ≥ 2759.68 (mW/m2)	Trail Making Test B	Not applicable	Not applicable	Not applicable	Not significant
Calvente et al.	2016	2009	Cross-sectional	119 boys, 9-11 years old	< 12	RF-EMF (mobile phone base station)	Spot electric field measurements	Objective	SMAX ≥ 2759.68 (mW/m2)	K-BIT	Not applicable	Not applicable	Not applicable	Negative
Calvente et al.	2016	2009	Cross-sectional	119 boys, 9-11 years old	< 12	RF-EMF (mobile phone base station)	Spot electric field measurements	Objective	SMAX ≥ 2759.68 (mW/m2)	K-BIT	Not applicable	Not applicable	Not applicable	Negative
Calvente et al.	2016	2009	Cross-sectional	119 boys, 9-11 years old	< 12	RF-EMF (mobile phone base station)	Spot electric field measurements	Objective	SMAX ≥ 2759.68 (mW/m2)	Trail Making Test A	Not applicable	Not applicable	Not applicable	Not significant
Guxens et al.	2016	2008	Cross-sectional	2,354 children, 5-6 years old	< 12	RF-EMF (mobile phone base station)	NISMap	Objective	< 50th percentile, 50-90th percentile, > 90th percentile	Baseline speed task	Not significant	Not significant	Not applicable	Not applicable
Guxens et al.	2016	2008	Cross-sectional	2,354 children, 5-6 years old	< 12	RF-EMF (mobile phone base station)	NISMap	Objective	< 50th percentile, 50-90th percentile, > 90th percentile	Response organization task	Positive	Not significant	Not significant	Not applicable
Guxens et al.	2016	2008	Cross-sectional	2,354 children, 5-6 years old	< 12	RF-EMF (mobile phone base station)	NISMap	Objective	< 50th percentile, 50-90th percentile, > 90th percentile	Response organization task	Positive	Not significant	Not significant	Not applicable
Guxens et al.	2016	2008	Cross-sectional	2,354 children, 5-6 years old	< 12	RF-EMF (mobile phone base station)	NISMap	Objective	< 50th percentile, 50-90th percentile, > 90th percentile	Pursuit task	Not applicable	Not significant	Not significant	Not applicable
Guxens et al.	2016	2008	Cross-sectional	2,354 children, 5-6 years old	< 12	RF-EMF (mobile phone base station)	NISMap	Objective	< 50th percentile, 50-90th percentile, > 90th percentile	Tracking task	Not applicable	Negative	Negative	Not applicable
Guxens et al.	2016	2008	Cross-sectional	2,354 children, 5-6 years old	< 12	RF-EMF (indoor source)	Questionnaire (mother)	Self-report	Neither, either cordless phone or Wi-Fi, both	Baseline speed task	Positive	Positive	Not applicable	Not applicable
Guxens et al.	2016	2008	Cross-sectional	2,354 children, 5-6 years old	< 12	RF-EMF (indoor source)	Questionnaire (mother)	Self-report	Neither, either cordless phone or Wi-Fi, both	Response organization task	Not significant	Not significant	Positive	Not applicable
Guxens et al.	2016	2008	Cross-sectional	2,354 children, 5-6 years old	< 12	RF-EMF (indoor source)	Questionnaire (mother)	Self-report	Neither, either cordless phone or Wi-Fi, both	Response organization task	Not significant	Not significant	Positive	Not applicable
Guxens et al.	2016	2008	Cross-sectional	2,354 children, 5-6 years old	< 12	RF-EMF (indoor source)	Questionnaire (mother)	Self-report	Neither, either cordless phone or Wi-Fi, both	Pursuit task	Not applicable	Positive	Not significant	Not applicable
Guxens et al.	2016	2008	Cross-sectional	2,354 children, 5-6 years old	< 12	RF-EMF (indoor source)	Questionnaire (mother)	Self-report	Neither, either cordless phone or Wi-Fi, both	Tracking task	Not applicable	Not significant	Not significant	Not applicable
Guxens et al.	2016	2008	Cross-sectional	2,354 children, 5-6 years old	< 12	Cell phone use	Questionnaire (mother)	Self-report	No use, less than 1 call/week, 1-2 calls/week, 3 or more calls/week	Baseline speed task	Not significant	Not significant	Not applicable	Not applicable
Guxens et al.	2016	2008	Cross-sectional	2,354 children, 5-6 years old	< 12	Cell phone use	Questionnaire (mother)	Self-report	No use, less than 1 call/week, 1-2 calls/week, 3 or more calls/week	Response organization task	Not significant	Negative	Not significant	Not applicable
Guxens et al.	2016	2008	Cross-sectional	2,354 children, 5-6 years old	< 12	Cell phone use	Questionnaire (mother)	Self-report	No use, less than 1 call/week, 1-2 calls/week, 3 or more calls/week	Response organization task	Not significant	Not significant	Not significant	Not applicable
Guxens et al.	2016	2008	Cross-sectional	2,354 children, 5-6 years old	< 12	Cell phone use	Questionnaire (mother)	Self-report	No use, less than 1 call/week, 1-2 calls/week, 3 or more calls/week	Pursuit task	Not applicable	Not significant	Positive	Not applicable
Guxens et al.	2016	2008	Cross-sectional	2,354 children, 5-6 years old	< 12	Cell phone use	Questionnaire (mother)	Self-report	No use, less than 1 call/week, 1-2 calls/week, 3 or more calls/week	Tracking task	Not applicable	Not significant	Not significant	Not applicable
Guxens et al.	2016	2008	Cross-sectional	2,354 children, 5-6 years old	< 12	Cordless phone use	Questionnaire (mother)	Self-report	No use, less than 1 call/week, 1-2 calls/week, 3 or more calls/week	Baseline speed task	Not significant	Not significant	Not applicable	Not applicable
Guxens et al.	2016	2008	Cross-sectional	2,354 children, 5-6 years old	< 12	Cordless phone use	Questionnaire (mother)	Self-report	No use, less than 1 call/week, 1-2 calls/week, 3 or more calls/week	Response organization task	Not significant	Not significant	Not significant	Not applicable
Guxens et al.	2016	2008	Cross-sectional	2,354 children, 5-6 years old	< 12	Cordless phone use	Questionnaire (mother)	Self-report	No use, less than 1 call/week, 1-2 calls/week, 3 or more calls/week	Response organization task	Not significant	Not significant	Negative	Not applicable
Guxens et al.	2016	2008	Cross-sectional	2,354 children, 5-6 years old	< 12	Cordless phone use	Questionnaire (mother)	Self-report	No use, less than 1 call/week, 1-2 calls/week, 3 or more calls/week	Pursuit task	Not applicable	Not significant	Not significant	Not applicable
Guxens et al.	2016	2008	Cross-sectional	2,354 children, 5-6 years old	< 12	Cordless phone use	Questionnaire (mother)	Self-report	No use, less than 1 call/week, 1-2 calls/week, 3 or more calls/week	Tracking task	Not applicable	Positive	Not significant	Not applicable
Redmayne et al.	2016	2011	Prospective cohort	575-589 children, 8-11 years old	< 12	Mobile phone use	Questionnaire (parents)	Self-report	None versus some	Signal detection task	Not significant	Not applicable	Not significant	Not applicable
Redmayne et al.	2016	2011	Cross-sectional	575-589 children, 8-11 years old	< 12	Mobile phone use	Questionnaire (parents)	Self-report	None versus some	Identification task	Not significant	Not applicable	Not significant	Not applicable
Redmayne et al.	2016	2011	Cross-sectional	575-589 children, 8-11 years old	< 12	Mobile phone use	Questionnaire (parents)	Self-report	None versus some	One card learning task	Not significant	Not applicable	Not significant	Not applicable
Redmayne et al.	2016	2011	Cross-sectional	575-589 children, 8-11 years old	< 12	Mobile phone use	Questionnaire (parents)	Self-report	None versus some	Groton maze learning task	Not applicable	Not applicable	Not significant	Not applicable
Redmayne et al.	2016	2011	Cross-sectional	575-589 children, 8-11 years old	< 12	Mobile phone use	Questionnaire (parents)	Self-report	None versus some	Go/No-go task	Not significant	Not applicable	Not significant	Not applicable
Redmayne et al.	2016	2011	Cross-sectional	575-589 children, 8-11 years old	< 12	Mobile phone use	Questionnaire (parents)	Self-report	None versus some	Stroop task ((B-A)/A)	Not applicable	Not applicable	Not applicable	Not significant
Redmayne et al.	2016	2011	Cross-sectional	575-589 children, 8-11 years old	< 12	Mobile phone use	Questionnaire (parents)	Self-report	None versus some	Stroop task ((D-C)/C)	Not applicable	Not applicable	Not applicable	Not significant
Redmayne et al.	2016	2011	Cross-sectional	575-589 children, 8-11 years old	< 12	Mobile phone use	Questionnaire (parents)	Self-report	None versus some	One-back task	Not significant	Not applicable	Not significant	Not applicable
Redmayne et al.	2016	2011	Cross-sectional	575-589 children, 8-11 years old	< 12	Mobile phone use	Questionnaire (parents)	Self-report	None versus more	Signal detection task	Not significant	Not applicable	Not significant	Not applicable
Redmayne et al.	2016	2011	Cross-sectional	575-589 children, 8-11 years old	< 12	Mobile phone use	Questionnaire (parents)	Self-report	None versus more	Identification task	Not significant	Not applicable	Not significant	Not applicable
Redmayne et al.	2016	2011	Cross-sectional	575-589 children, 8-11 years old	< 12	Mobile phone use	Questionnaire (parents)	Self-report	None versus more	One card learning task	Not significant	Not applicable	Not significant	Not applicable
Redmayne et al.	2016	2011	Cross-sectional	575-589 children, 8-11 years old	< 12	Mobile phone use	Questionnaire (parents)	Self-report	None versus more	Groton maze learning task	Not applicable	Not applicable	Not significant	Not applicable
Redmayne et al.	2016	2011	Cross-sectional	575-589 children, 8-11 years old	< 12	Mobile phone use	Questionnaire (parents)	Self-report	None versus more	Go/No-go task	Negative	Not applicable	Not significant	Not applicable
Redmayne et al.	2016	2011	Cross-sectional	575-589 children, 8-11 years old	< 12	Mobile phone use	Questionnaire (parents)	Self-report	None versus more	Stroop task ((B-A)/A)	Not applicable	Not applicable	Not applicable	Not significant
Redmayne et al.	2016	2011	Cross-sectional	575-589 children, 8-11 years old	< 12	Mobile phone use	Questionnaire (parents)	Self-report	None versus more	Stroop task ((D-C)/C)	Not applicable	Not applicable	Not applicable	Not significant
Redmayne et al.	2016	2011	Cross-sectional	575-589 children, 8-11 years old	< 12	Mobile phone use	Questionnaire (parents)	Self-report	None versus more	One-back task	Not significant	Not applicable	Not significant	Not applicable
Redmayne et al.	2016	2011	Cross-sectional	575-589 children, 8-11 years old	< 12	Mobile phone use	Questionnaire (parents)	Self-report	Some versus more	Signal detection task	Not significant	Not applicable	Not significant	Not applicable
Redmayne et al.	2016	2011	Cross-sectional	575-589 children, 8-11 years old	< 12	Mobile phone use	Questionnaire (parents)	Self-report	Some versus more	Identification task	Not significant	Not applicable	Not significant	Not applicable
Redmayne et al.	2016	2011	Cross-sectional	575-589 children, 8-11 years old	< 12	Mobile phone use	Questionnaire (parents)	Self-report	Some versus more	One card learning task	Not significant	Not applicable	Not significant	Not applicable
Redmayne et al.	2016	2011	Cross-sectional	575-589 children, 8-11 years old	< 12	Mobile phone use	Questionnaire (parents)	Self-report	Some versus more	Groton maze learning task	Not applicable	Not applicable	Not significant	Not applicable
Redmayne et al.	2016	2011	Cross-sectional	575-589 children, 8-11 years old	< 12	Mobile phone use	Questionnaire (parents)	Self-report	Some versus more	Go/No-go task	Negative	Not applicable	Not significant	Not applicable
Redmayne et al.	2016	2011	Cross-sectional	575-589 children, 8-11 years old	< 12	Mobile phone use	Questionnaire (parents)	Self-report	Some versus more	Stroop task ((B-A)/A)	Not applicable	Not applicable	Not applicable	Not significant
Redmayne et al.	2016	2011	Cross-sectional	575-589 children, 8-11 years old	< 12	Mobile phone use	Questionnaire (parents)	Self-report	Some versus more	Stroop task ((D-C)/C)	Not applicable	Not applicable	Not applicable	Not significant
Redmayne et al.	2016	2011	Cross-sectional	575-589 children, 8-11 years old	< 12	Mobile phone use	Questionnaire (parents)	Self-report	Some versus more	One-back task	Not significant	Not applicable	Not significant	Not applicable
Redmayne et al.	2016	2011	Cross-sectional	575-589 children, 8-11 years old	< 12	Cordless phone use	Questionnaire (parents)	Self-report	None versus some	Signal detection task	Not significant	Not applicable	Not significant	Not applicable
Redmayne et al.	2016	2011	Cross-sectional	575-589 children, 8-11 years old	< 12	Cordless phone use	Questionnaire (parents)	Self-report	None versus some	Identification task	Not significant	Not applicable	Not significant	Not applicable
Redmayne et al.	2016	2011	Cross-sectional	575-589 children, 8-11 years old	< 12	Cordless phone use	Questionnaire (parents)	Self-report	None versus some	One card learning task	Not significant	Not applicable	Not significant	Not applicable
Redmayne et al.	2016	2011	Cross-sectional	575-589 children, 8-11 years old	< 12	Cordless phone use	Questionnaire (parents)	Self-report	None versus some	Groton maze learning task	Not applicable	Not applicable	Not significant	Not applicable
Redmayne et al.	2016	2011	Cross-sectional	575-589 children, 8-11 years old	< 12	Cordless phone use	Questionnaire (parents)	Self-report	None versus some	Go/No-go task	Not significant	Not applicable	Not significant	Not applicable
Redmayne et al.	2016	2011	Cross-sectional	575-589 children, 8-11 years old	< 12	Cordless phone use	Questionnaire (parents)	Self-report	None versus some	Stroop task ((B-A)/A)	Not applicable	Not applicable	Not applicable	Not significant
Redmayne et al.	2016	2011	Cross-sectional	575-589 children, 8-11 years old	< 12	Cordless phone use	Questionnaire (parents)	Self-report	None versus some	Stroop task ((D-C)/C)	Not applicable	Not applicable	Not applicable	Not significant
Redmayne et al.	2016	2011	Cross-sectional	575-589 children, 8-11 years old	< 12	Cordless phone use	Questionnaire (parents)	Self-report	None versus some	One-back task	Not significant	Not applicable	Not significant	Not applicable
Redmayne et al.	2016	2011	Cross-sectional	575-589 children, 8-11 years old	< 12	Cordless phone use	Questionnaire (parents)	Self-report	None versus more	Signal detection task	Not significant	Not applicable	Not significant	Not applicable
Redmayne et al.	2016	2011	Cross-sectional	575-589 children, 8-11 years old	< 12	Cordless phone use	Questionnaire (parents)	Self-report	None versus more	Identification task	Not significant	Not applicable	Not significant	Not applicable
Redmayne et al.	2016	2011	Cross-sectional	575-589 children, 8-11 years old	< 12	Cordless phone use	Questionnaire (parents)	Self-report	None versus more	One card learning task	Not significant	Not applicable	Not significant	Not applicable
Redmayne et al.	2016	2011	Cross-sectional	575-589 children, 8-11 years old	< 12	Cordless phone use	Questionnaire (parents)	Self-report	None versus more	Groton maze learning task	Not applicable	Not applicable	Not significant	Not applicable
Redmayne et al.	2016	2011	Cross-sectional	575-589 children, 8-11 years old	< 12	Cordless phone use	Questionnaire (parents)	Self-report	None versus more	Go/No-go task	Not significant	Not applicable	Not significant	Not applicable
Redmayne et al.	2016	2011	Cross-sectional	575-589 children, 8-11 years old	< 12	Cordless phone use	Questionnaire (parents)	Self-report	None versus more	Stroop task ((B-A)/A)	Not applicable	Not applicable	Not applicable	Not significant
Redmayne et al.	2016	2011	Cross-sectional	575-589 children, 8-11 years old	< 12	Cordless phone use	Questionnaire (parents)	Self-report	None versus more	Stroop task ((D-C)/C)	Not applicable	Not applicable	Not applicable	Not significant
Redmayne et al.	2016	2011	Cross-sectional	575-589 children, 8-11 years old	< 12	Cordless phone use	Questionnaire (parents)	Self-report	None versus more	One-back task	Not significant	Not applicable	Not significant	Not applicable
Redmayne et al.	2016	2011	Cross-sectional	575-589 children, 8-11 years old	< 12	Cordless phone use	Questionnaire (parents)	Self-report	Some versus more	Signal detection task	Not significant	Not applicable	Not significant	Not applicable
Redmayne et al.	2016	2011	Cross-sectional	575-589 children, 8-11 years old	< 12	Cordless phone use	Questionnaire (parents)	Self-report	Some versus more	Identification task	Not significant	Not applicable	Not significant	Not applicable
Redmayne et al.	2016	2011	Cross-sectional	575-589 children, 8-11 years old	< 12	Cordless phone use	Questionnaire (parents)	Self-report	Some versus more	One card learning task	Not significant	Not applicable	Negative	Not applicable
Redmayne et al.	2016	2011	Cross-sectional	575-589 children, 8-11 years old	< 12	Cordless phone use	Questionnaire (parents)	Self-report	Some versus more	Groton maze learning task	Not applicable	Not applicable	Not significant	Not applicable
Redmayne et al.	2016	2011	Cross-sectional	575-589 children, 8-11 years old	< 12	Cordless phone use	Questionnaire (parents)	Self-report	Some versus more	Go/No-go task	Not significant	Not applicable	Not significant	Not applicable
Redmayne et al.	2016	2011	Cross-sectional	575-589 children, 8-11 years old	< 12	Cordless phone use	Questionnaire (parents)	Self-report	Some versus more	Stroop task ((B-A)/A)	Not applicable	Not applicable	Not applicable	Negative
Redmayne et al.	2016	2011	Cross-sectional	575-589 children, 8-11 years old	< 12	Cordless phone use	Questionnaire (parents)	Self-report	Some versus more	Stroop task ((D-C)/C)	Not applicable	Not applicable	Not applicable	Not significant
Redmayne et al.	2016	2011	Cross-sectional	575-589 children, 8-11 years old	< 12	Cordless phone use	Questionnaire (parents)	Self-report	Some versus more	One-back task	Not significant	Not applicable	Not significant	Not applicable
Roser et al.	2016	2012	Prospective cohort	703, 12-17 years old	≥ 12	Media usage related to RF-EMF	Questionnaire (self-report)	Self-report	Data traffic (min/day)	FAKT-II	Not significant	Negative	Not significant	Not applicable
Roser et al.	2016	2012	Prospective cohort	703, 12-17 years old	≥ 12	Media usage related to RF-EMF	Questionnaire (self-report)	Self-report	Cordless phone calls (min/day)	FAKT-II	Negative	Negative	Negative	Not applicable
Roser et al.	2016	2012	Prospective cohort	703, 12-17 years old	≥ 12	Media usage related to RF-EMF	Questionnaire (self-report)	Self-report	Mobile phone calls (min/day)	FAKT-II	Not significant	Not significant	Negative	Not applicable
Roser et al.	2016	2012	Prospective cohort	703, 12-17 years old	≥ 12	Media usage related to RF-EMF	Questionnaire (self-report)	Self-report	Cumulative brain dose (mJ/kg/day)	FAKT-II	Not significant	Not significant	Not significant	Not applicable
Roser et al.	2016	2012	Prospective cohort	703, 12-17 years old	≥ 12	Media usage related to RF-EMF	Questionnaire (self-report)	Self-report	Cumulative whole body dose (mJ/kg/day)	FAKT-II	Not significant	Not significant	Negative	Not applicable
Roser et al.	2016	2012	Prospective cohort	382, 12-17 years old	≥ 12	Media usage related to RF-EMF	Operator data	Objective	Data traffic (MB/day)	FAKT-II	Not significant	Not significant	Not significant	Not applicable
Roser et al.	2016	2012	Prospective cohort	382, 12-17 years old	≥ 12	Media usage related to RF-EMF	Operator data	Objective	Mobile phone calls (min/day)	FAKT-II	Negative	Negative	Negative	Not applicable
Roser et al.	2016	2012	Prospective cohort	382, 12-17 years old	≥ 12	Media usage related to RF-EMF	Operator data	Objective	Cumulative brain dose (mJ/kg/day)	FAKT-II	Not significant	Negative	Negative	Not applicable
Roser et al.	2016	2012	Prospective cohort	382, 12-17 years old	≥ 12	Media usage related to RF-EMF	Operator data	Objective	Cumulative whole body dose (mJ/kg/day)	FAKT-II	Not significant	Not significant	Negative	Not applicable
Roser et al.	2016	2012	Prospective cohort	290, 12-17 years old	≥ 12	Media usage related to RF-EMF	Questionnaire (self-report)	Self-report	Data traffic (min/day)	FAKT-II	Not significant	Not significant	Not significant	Not applicable
Roser et al.	2016	2012	Prospective cohort	290, 12-17 years old	≥ 12	Media usage related to RF-EMF	Questionnaire (self-report)	Self-report	Cordless phone calls (min/day)	FAKT-II	Not significant	Not significant	Not significant	Not applicable
Roser et al.	2016	2012	Prospective cohort	290, 12-17 years old	≥ 12	Media usage related to RF-EMF	Questionnaire (self-report)	Self-report	Mobile phone calls (min/day)	FAKT-II	Not significant	Not significant	Not significant	Not applicable
Roser et al.	2016	2012	Prospective cohort	290, 12-17 years old	≥ 12	Media usage related to RF-EMF	Questionnaire (self-report)	Self-report	Cumulative brain dose (mJ/kg/day)	FAKT-II	Not significant	Not significant	Not significant	Not applicable
Roser et al.	2016	2012	Prospective cohort	290, 12-17 years old	≥ 12	Media usage related to RF-EMF	Questionnaire (self-report)	Self-report	Cumulative whole body dose (mJ/kg/day)	FAKT-II	Not significant	Not significant	Not significant	Not applicable
Roser et al.	2016	2012	Prospective cohort	161, 12-17 years old	≥ 12	Media usage related to RF-EMF	Operator data	Objective	Data traffic (MB/day)	FAKT-II	Not significant	Not significant	Not significant	Not applicable
Roser et al.	2016	2012	Prospective cohort	161, 12-17 years old	≥ 12	Media usage related to RF-EMF	Operator data	Objective	Mobile phone calls (min/day)	FAKT-II	Not significant	Not significant	Not significant	Not applicable
Roser et al.	2016	2012	Prospective cohort	161, 12-17 years old	≥ 12	Media usage related to RF-EMF	Operator data	Objective	Cumulative brain dose (mJ/kg/day)	FAKT-II	Not significant	Not significant	Not significant	Not applicable
Roser et al.	2016	2012	Prospective cohort	161, 12-17 years old	≥ 12	Media usage related to RF-EMF	Operator data	Objective	Cumulative whole body dose (mJ/kg/day)	FAKT-II	Not significant	Not significant	Not significant	Not applicable
Roser et al.	2016	2012	Prospective cohort	79, 12-17 years old	≥ 12	Personal RF- EMF measurements	Portable RF- EMF measurement device	Objective	Downlink exposure (exposure from mobile phone base stations)	FAKT-II	Not significant	Not significant	Not significant	Not applicable
Roser et al.	2016	2012	Prospective cohort	79, 12-17 years old	≥ 12	Personal RF- EMF measurements	Portable RF- EMF measurement device	Objective	Fixed site transmitters exposure (exposure from mobile phone base stations and television broadcast transmitters)	FAKT-II	Not significant	Not significant	Not significant	Not applicable
Roser et al.	2016	2012	Prospective cohort	79, 12-17 years old	≥ 12	Personal RF- EMF measurements	Portable RF- EMF measurement device	Objective	total RF-EMF exposure	FAKT-II	Not significant	Not significant	Not significant	Not applicable
Roser et al.	2016	2012	Prospective cohort	79, 12-17 years old	≥ 12	Personal RF- EMF measurements	Portable RF- EMF measurement device	Objective	Total RF-EMF exposure without uplink (exposure from mobile phone hand sets)	FAKT-II	Negative	Negative	Not significant	Not applicable
Bhatt et al.	2017	2010	Prospective cohort	412 children, 4th grade	< 12	Mobile phone voice calls	Questionnaire (parents or guardians)	Self-report	Increased mobile phone use versus did not increase or reduce mobile phone use	Signal detection task	Not significant	Not applicable	Not significant	Not applicable
Bhatt et al.	2017	2010	Prospective cohort	412 children, 4th grade	< 12	Mobile phone voice calls	Questionnaire (parents or guardians)	Self-report	Increased mobile phone use versus did not increase or reduce mobile phone use	Identification task	Not significant	Not applicable	Not significant	Not applicable
Bhatt et al.	2017	2010	Prospective cohort	412 children, 4th grade	< 12	Mobile phone voice calls	Questionnaire (parents or guardians)	Self-report	Increased mobile phone use versus did not increase or reduce mobile phone use	One card learning task	Not significant	Not applicable	Not significant	Not applicable
Bhatt et al.	2017	2010	Prospective cohort	412 children, 4th grade	< 12	Mobile phone voice calls	Questionnaire (parents or guardians)	Self-report	Increased mobile phone use versus did not increase or reduce mobile phone use	Groton maze learning task	Not applicable	Not applicable	Negative	Not applicable
Bhatt et al.	2017	2010	Prospective cohort	412 children, 4th grade	< 12	Mobile phone voice calls	Questionnaire (parents or guardians)	Self-report	Increased mobile phone use versus did not increase or reduce mobile phone use	Go/No-go task	Positive	Not applicable	Not significant	Not applicable
Bhatt et al.	2017	2010	Prospective cohort	412 children, 4th grade	< 12	Mobile phone voice calls	Questionnaire (parents or guardians)	Self-report	Increased mobile phone use versus did not increase or reduce mobile phone use	Stroop task ((B-A)/A)	Not applicable	Not applicable	Not applicable	Negative
Bhatt et al.	2017	2010	Prospective cohort	412 children, 4th grade	< 12	Mobile phone voice calls	Questionnaire (parents or guardians)	Self-report	Increased mobile phone use versus did not increase or reduce mobile phone use	Stroop task ((D-C)/C)	Not applicable	Not applicable	Not applicable	Not significant
Bhatt et al.	2017	2010	Prospective cohort	412 children, 4th grade	< 12	Mobile phone voice calls	Questionnaire (parents or guardians)	Self-report	Increased mobile phone use versus did not increase or reduce mobile phone use	One-back task	Not significant	Not applicable	Not significant	Not applicable
Bhatt et al.	2017	2010	Prospective cohort	412 children, 4th grade	< 12	Cordless phone voice calls	Questionnaire (parents or guardians)	Self-report	Increased mobile phone use versus did not increase or reduce mobile phone use	Signal detection task	Not significant	Not applicable	Negative	Not applicable
Bhatt et al.	2017	2010	Prospective cohort	412 children, 4th grade	< 12	Cordless phone voice calls	Questionnaire (parents or guardians)	Self-report	Increased mobile phone use versus did not increase or reduce mobile phone use	Identification task	Not significant	Not applicable	Not significant	Not applicable
Bhatt et al.	2017	2010	Prospective cohort	412 children, 4th grade	< 12	Cordless phone voice calls	Questionnaire (parents or guardians)	Self-report	Increased mobile phone use versus did not increase or reduce mobile phone use	One card learning task	Not significant	Not applicable	Not significant	Not applicable
Bhatt et al.	2017	2010	Prospective cohort	412 children, 4th grade	< 12	Cordless phone voice calls	Questionnaire (parents or guardians)	Self-report	Increased mobile phone use versus did not increase or reduce mobile phone use	Groton maze learning task	Not applicable	Not applicable	Not significant	Not applicable
Bhatt et al.	2017	2010	Prospective cohort	412 children, 4th grade	< 12	Cordless phone voice calls	Questionnaire (parents or guardians)	Self-report	Increased mobile phone use versus did not increase or reduce mobile phone use	Go/No-go task	Not significant	Not applicable	Not significant	Not applicable
Bhatt et al.	2017	2010	Prospective cohort	412 children, 4th grade	< 12	Cordless phone voice calls	Questionnaire (parents or guardians)	Self-report	Increased mobile phone use versus did not increase or reduce mobile phone use	Stroop task ((B-A)/A)	Not applicable	Not applicable	Not applicable	Not significant
Bhatt et al.	2017	2010	Prospective cohort	412 children, 4th grade	< 12	Cordless phone voice calls	Questionnaire (parents or guardians)	Self-report	Increased mobile phone use versus did not increase or reduce mobile phone use	Stroop task ((D-C)/C)	Not applicable	Not applicable	Not applicable	Not significant
Bhatt et al.	2017	2010	Prospective cohort	412 children, 4th grade	< 12	Cordless phone voice calls	Questionnaire (parents or guardians)	Self-report	Increased mobile phone use versus did not increase or reduce mobile phone use	One-back task	Not significant	Not applicable	Not significant	Not applicable
Foerster et al.	2018	2012	Prospective cohort	669-676 children, 12-17 years old; whole sample	≥ 12	Media usage related to RF-EMF	Questionnaire (children)	Self-report	Cordless phone calls (min/day)	Intelligenz-Struktur test	Not applicable	Not applicable	Not applicable	Not significant
Foerster et al.	2018	2012	Prospective cohort	669-676 children, 12-17 years old; whole sample	≥ 12	Media usage related to RF-EMF	Questionnaire (children)	Self-report	Cordless phone calls (min/day)	Intelligenz-Struktur test	Not applicable	Not applicable	Not applicable	Negative
Foerster et al.	2018	2012	Prospective cohort	669-676 children, 12-17 years old; whole sample	≥ 12	Media usage related to RF-EMF	Questionnaire (children)	Self-report	Mobile phone calls (min/day)	Intelligenz-Struktur test	Not applicable	Not applicable	Not applicable	Not significant
Foerster et al.	2018	2012	Prospective cohort	669-676 children, 12-17 years old; whole sample	≥ 12	Media usage related to RF-EMF	Questionnaire (children)	Self-report	Mobile phone calls (min/day)	Intelligenz-Struktur test	Not applicable	Not applicable	Not applicable	Not significant
Foerster et al.	2018	2012	Prospective cohort	669-676 children, 12-17 years old; whole sample	≥ 12	Media usage related to RF-EMF	Questionnaire (children)	Self-report	Cumulative brain dose (mJ/kg/day)	Intelligenz-Struktur test	Not applicable	Not applicable	Not applicable	Not significant
Foerster et al.	2018	2012	Prospective cohort	669-676 children, 12-17 years old; whole sample	≥ 12	Media usage related to RF-EMF	Questionnaire (children)	Self-report	Cumulative brain dose (mJ/kg/day)	Intelligenz-Struktur test	Not applicable	Not applicable	Not applicable	Not significant
Foerster et al.	2018	2012	Prospective cohort	372-381 children, 12-17 years old; sample 2012-2014	≥ 12	Media usage related to RF-EMF	Questionnaire (children)	Self-report	Cordless phone calls (min/day)	Intelligenz-Struktur test	Not applicable	Not applicable	Not applicable	Not significant
Foerster et al.	2018	2012	Prospective cohort	372-381 children, 12-17 years old; sample 2012-2014	≥ 12	Media usage related to RF-EMF	Questionnaire (children)	Self-report	Cordless phone calls (min/day)	Intelligenz-Struktur test	Not applicable	Not applicable	Not applicable	Negative
Foerster et al.	2018	2012	Prospective cohort	372-381 children, 12-17 years old; sample 2012-2014	≥ 12	Media usage related to RF-EMF	Questionnaire (children)	Self-report	Mobile phone calls (min/day)	Intelligenz-Struktur test	Not applicable	Not applicable	Not applicable	Not significant
Foerster et al.	2018	2012	Prospective cohort	372-381 children, 12-17 years old; sample 2012-2014	≥ 12	Media usage related to RF-EMF	Questionnaire (children)	Self-report	Mobile phone calls (min/day)	Intelligenz-Struktur test	Not applicable	Not applicable	Not applicable	Not significant
Foerster et al.	2018	2012	Prospective cohort	372-381 children, 12-17 years old; sample 2012-2014	≥ 12	Media usage related to RF-EMF	Questionnaire (children)	Self-report	Cumulative brain dose (mJ/kg/day)	Intelligenz-Struktur test	Not applicable	Not applicable	Not applicable	Not significant
Foerster et al.	2018	2012	Prospective cohort	372-381 children, 12-17 years old; sample 2012-2014	≥ 12	Media usage related to RF-EMF	Questionnaire (children)	Self-report	Cumulative brain dose (mJ/kg/day)	Intelligenz-Struktur test	Not applicable	Not applicable	Not applicable	Not significant
Foerster et al.	2018	2012	Prospective cohort	288-301 children, 12-17 years old; sample 2014-2016	≥ 12	Media usage related to RF-EMF	Questionnaire (children)	Self-report	Cordless phone calls (min/day)	Intelligenz-Struktur test	Not applicable	Not applicable	Not applicable	Not significant
Foerster et al.	2018	2012	Prospective cohort	288-301 children, 12-17 years old; sample 2014-2016	≥ 12	Media usage related to RF-EMF	Questionnaire (children)	Self-report	Cordless phone calls (min/day)	Intelligenz-Struktur test	Not applicable	Not applicable	Not applicable	Not significant
Foerster et al.	2018	2012	Prospective cohort	288-301 children, 12-17 years old; sample 2014-2016	≥ 12	Media usage related to RF-EMF	Questionnaire (children)	Self-report	Mobile phone calls (min/day)	Intelligenz-Struktur test	Not applicable	Not applicable	Not applicable	Not significant
Foerster et al.	2018	2012	Prospective cohort	288-301 children, 12-17 years old; sample 2014-2016	≥ 12	Media usage related to RF-EMF	Questionnaire (children)	Self-report	Mobile phone calls (min/day)	Intelligenz-Struktur test	Not applicable	Not applicable	Not applicable	Not significant
Foerster et al.	2018	2012	Prospective cohort	288-301 children, 12-17 years old; sample 2014-2016	≥ 12	Media usage related to RF-EMF	Questionnaire (children)	Self-report	Cumulative brain dose (mJ/kg/day)	Intelligenz-Struktur test	Not applicable	Not applicable	Not applicable	Not significant
Foerster et al.	2018	2012	Prospective cohort	288-301 children, 12-17 years old; sample 2014-2016	≥ 12	Media usage related to RF-EMF	Questionnaire (children)	Self-report	Cumulative brain dose (mJ/kg/day)	Intelligenz-Struktur test	Not applicable	Not applicable	Not applicable	Not significant
Foerster et al.	2018	2012	Prospective cohort	273-278 children, 12-17 years old; whole sample with operator data	≥ 12	Media usage related to RF-EMF	Operator data	Objective	Mobile phone calls (min/day)	Intelligenz-Struktur test	Not applicable	Not applicable	Not applicable	Not significant
Foerster et al.	2018	2012	Prospective cohort	273-278 children, 12-17 years old; whole sample with operator data	≥ 12	Media usage related to RF-EMF	Operator data	Objective	Mobile phone calls (min/day)	Intelligenz-Struktur test	Not applicable	Not applicable	Not applicable	Not significant
Foerster et al.	2018	2012	Prospective cohort	273-278 children, 12-17 years old; whole sample with operator data	≥ 12	Media usage related to RF-EMF	Operator data	Objective	Cumulative brain dose (mJ/kg/day)	Intelligenz-Struktur test	Not applicable	Not applicable	Not applicable	Not significant
Foerster et al.	2018	2012	Prospective cohort	273-278 children, 12-17 years old; whole sample with operator data	≥ 12	Media usage related to RF-EMF	Operator data	Objective	Cumulative brain dose (mJ/kg/day)	Intelligenz-Struktur test	Not applicable	Not applicable	Not applicable	Negative
Foerster et al.	2018	2012	Prospective cohort	210-212 children, 12-17 years old; sample 2012-2014 with operator data	≥ 12	Media usage related to RF-EMF	Operator data	Objective	Mobile phone calls (min/day)	Intelligenz-Struktur test	Not applicable	Not applicable	Not applicable	Not significant
Foerster et al.	2018	2012	Prospective cohort	210-212 children, 12-17 years old; sample 2012-2014 with operator data	≥ 12	Media usage related to RF-EMF	Operator data	Objective	Mobile phone calls (min/day)	Intelligenz-Struktur test	Not applicable	Not applicable	Not applicable	Not significant
Foerster et al.	2018	2012	Prospective cohort	210-212 children, 12-17 years old; sample 2012-2014 with operator data	≥ 12	Media usage related to RF-EMF	Operator data	Objective	Cumulative brain dose (mJ/kg/day)	Intelligenz-Struktur test	Not applicable	Not applicable	Not applicable	Not significant
Foerster et al.	2018	2012	Prospective cohort	210-212 children, 12-17 years old; sample 2012-2014 with operator data	≥ 12	Media usage related to RF-EMF	Operator data	Objective	Cumulative brain dose (mJ/kg/day)	Intelligenz-Struktur test	Not applicable	Not applicable	Not applicable	Negative
Foerster et al.	2018	2012	Prospective cohort	63-67 children, 12-17 years old; sample 2014-2016 with operator data	≥ 12	Media usage related to RF-EMF	Operator data	Objective	Mobile phone calls (min/day)	Intelligenz-Struktur test	Not applicable	Not applicable	Not applicable	Not significant
Foerster et al.	2018	2012	Prospective cohort	63-67 children, 12-17 years old; sample 2014-2016 with operator data	≥ 12	Media usage related to RF-EMF	Operator data	Objective	Mobile phone calls (min/day)	Intelligenz-Struktur test	Not applicable	Not applicable	Not applicable	Not significant
Foerster et al.	2018	2012	Prospective cohort	63-67 children, 12-17 years old; sample 2014-2016 with operator data	≥ 12	Media usage related to RF-EMF	Operator data	Objective	Cumulative brain dose (mJ/kg per day)	Intelligenz-Struktur test	Not applicable	Not applicable	Not applicable	Not significant
Foerster et al.	2018	2012	Prospective cohort	63-67 children, 12-17 years old; sample 2014-2016 with operator data	≥ 12	Media usage related to RF-EMF	Operator data	Objective	Cumulative brain dose (mJ/kg per day)	Intelligenz-Struktur test	Not applicable	Not applicable	Not applicable	Not significant
Foerster et al.	2018	2012	Prospective cohort	669-676 children, 12-17 years old; whole sample	≥ 12	Media usage marginally related to RF-EMF	Questionnaire (children)	Self-report	Data traffic (min/day)	Intelligenz-Struktur test	Not applicable	Not applicable	Not applicable	Not significant
Foerster et al.	2018	2012	Prospective cohort	669-676 children, 12-17 years old; whole sample	≥ 12	Media usage marginally related to RF-EMF	Questionnaire (children)	Self-report	Data traffic (min/day)	Intelligenz-Struktur test	Not applicable	Not applicable	Not applicable	Not significant
Foerster et al.	2018	2012	Prospective cohort	669-676 children, 12-17 years old; whole sample	≥ 12	Media usage marginally related to RF-EMF	Questionnaire (children)	Self-report	Gaming (min/day)	Intelligenz-Struktur test	Not applicable	Not applicable	Not applicable	Not significant
Foerster et al.	2018	2012	Prospective cohort	669-676 children, 12-17 years old; whole sample	≥ 12	Media usage marginally related to RF-EMF	Questionnaire (children)	Self-report	Gaming (min/day)	Intelligenz-Struktur test	Not applicable	Not applicable	Not applicable	Not significant
Foerster et al.	2018	2012	Prospective cohort	669-676 children, 12-17 years old; whole sample	≥ 12	Media usage marginally related to RF-EMF	Questionnaire (children)	Self-report	Text sent (units/day)	Intelligenz-Struktur test	Not applicable	Not applicable	Not applicable	Not significant
Foerster et al.	2018	2012	Prospective cohort	669-676 children, 12-17 years old; whole sample	≥ 12	Media usage marginally related to RF-EMF	Questionnaire (children)	Self-report	Text sent (units/day)	Intelligenz-Struktur test	Not applicable	Not applicable	Not applicable	Not significant
Foerster et al.	2018	2012	Prospective cohort	372-381 children, 12-17 years old; sample 2012-2014	≥ 12	Media usage marginally related to RF-EMF	Questionnaire (children)	Self-report	Data traffic (min/day)	Intelligenz-Struktur test	Not applicable	Not applicable	Not applicable	Not significant
Foerster et al.	2018	2012	Prospective cohort	372-381 children, 12-17 years old; sample 2012-2014	≥ 12	Media usage marginally related to RF-EMF	Questionnaire (children)	Self-report	Data traffic (min/day)	Intelligenz-Struktur test	Not applicable	Not applicable	Not applicable	Not significant
Foerster et al.	2018	2012	Prospective cohort	372-381 children, 12-17 years old; sample 2012-2014	≥ 12	Media usage marginally related to RF-EMF	Questionnaire (children)	Self-report	Gaming (min/day)	Intelligenz-Struktur test	Not applicable	Not applicable	Not applicable	Not significant
Foerster et al.	2018	2012	Prospective cohort	372-381 children, 12-17 years old; sample 2012-2014	≥ 12	Media usage marginally related to RF-EMF	Questionnaire (children)	Self-report	Gaming (min/day)	Intelligenz-Struktur test	Not applicable	Not applicable	Not applicable	Not significant
Foerster et al.	2018	2012	Prospective cohort	372-381 children, 12-17 years old; sample 2012-2014	≥ 12	Media usage marginally related to RF-EMF	Questionnaire (children)	Self-report	Text sent (units/day)	Intelligenz-Struktur test	Not applicable	Not applicable	Not applicable	Not significant
Foerster et al.	2018	2012	Prospective cohort	372-381 children, 12-17 years old; sample 2012-2014	≥ 12	Media usage marginally related to RF-EMF	Questionnaire (children)	Self-report	Text sent (units/day)	Intelligenz-Struktur test	Not applicable	Not applicable	Not applicable	Not significant
Foerster et al.	2018	2012	Prospective cohort	288-301 children, 12-17 years old; sample 2014-2016	≥ 12	Media usage marginally related to RF-EMF	Questionnaire (children)	Self-report	Data traffic (min/day)	Intelligenz-Struktur test	Not applicable	Not applicable	Not applicable	Not significant
Foerster et al.	2018	2012	Prospective cohort	288-301 children, 12-17 years old; sample 2014-2016	≥ 12	Media usage marginally related to RF-EMF	Questionnaire (children)	Self-report	Data traffic (min/day)	Intelligenz-Struktur test	Not applicable	Not applicable	Not applicable	Not significant
Foerster et al.	2018	2012	Prospective cohort	288-301 children, 12-17 years old; sample 2014-2016	≥ 12	Media usage marginally related to RF-EMF	Questionnaire (children)	Self-report	Gaming (min/day)	Intelligenz-Struktur test	Not applicable	Not applicable	Not applicable	Not significant
Foerster et al.	2018	2012	Prospective cohort	288-301 children, 12-17 years old; sample 2014-2016	≥ 12	Media usage marginally related to RF-EMF	Questionnaire (children)	Self-report	Gaming (min/day)	Intelligenz-Struktur test	Not applicable	Not applicable	Not applicable	Not significant
Foerster et al.	2018	2012	Prospective cohort	288-301 children, 12-17 years old; sample 2014-2016	≥ 12	Media usage marginally related to RF-EMF	Questionnaire (children)	Self-report	Text sent (units/day)	Intelligenz-Struktur test	Not applicable	Not applicable	Not applicable	Not significant
Foerster et al.	2018	2012	Prospective cohort	288-301 children, 12-17 years old; sample 2014-2016	≥ 12	Media usage marginally related to RF-EMF	Questionnaire (children)	Self-report	Text sent (units/day)	Intelligenz-Struktur test	Not applicable	Not applicable	Not applicable	Not significant
Meo et al.	2018	NA	Cross-sectional	217, 13-16 years old	≥ 12	RF-EMF (at school)	Intensity of RF- EMF	Objective	Students in low exposed school versus students in high exposed school	Motor Screening task	Negative	Not applicable	Not applicable	Not applicable
Meo et al.	2018	NA	Cross-sectional	217, 13-16 years old	≥ 12	RF-EMF (at school)	Intensity of RF- EMF	Objective	Students in low exposed school versus students in high exposed school	Spatial Working Memory task	Not applicable	Not applicable	Not applicable	Negative
Sudan et al.	2018	NA	Prospective birth cohorts	2,184, 4-6 years old	< 12	Cell phone use during pregnancy	Questionnaire (mother)	Self-report	None versus low	WPPSI-R/MSCA	Not applicable	Not applicable	Not applicable	Not significant
Sudan et al.	2018	NA	Prospective birth cohorts	2,184, 4-6 years old	< 12	Cell phone use during pregnancy	Questionnaire (mother)	Self-report	None versus low	WPPSI-R/MSCA	Not applicable	Not applicable	Not applicable	Not significant
Sudan et al.	2018	NA	Prospective birth cohorts	2,184, 4-6 years old	< 12	Cell phone use during pregnancy	Questionnaire (mother)	Self-report	None versus low	WPPSI-R/MSCA	Not applicable	Not applicable	Not applicable	Not significant
Sudan et al.	2018	NA	Prospective birth cohorts	2,184, 4-6 years old	< 12	Cell phone use during pregnancy	Questionnaire (mother)	Self-report	Medium versus low	WPPSI-R/MSCA	Not applicable	Not applicable	Not applicable	Not significant
Sudan et al.	2018	NA	Prospective birth cohorts	2,184, 4-6 years old	< 12	Cell phone use during pregnancy	Questionnaire (mother)	Self-report	Medium versus low	WPPSI-R/MSCA	Not applicable	Not applicable	Not applicable	Not significant
Sudan et al.	2018	NA	Prospective birth cohorts	2,184, 4-6 years old	< 12	Cell phone use during pregnancy	Questionnaire (mother)	Self-report	Medium versus low	WPPSI-R/MSCA	Not applicable	Not applicable	Not applicable	Not significant
Sudan et al.	2018	NA	Prospective birth cohorts	2,184, 4-6 years old	< 12	Cell phone use during pregnancy	Questionnaire (mother)	Self-report	High versus low	WPPSI-R/MSCA	Not applicable	Not applicable	Not applicable	Not significant
Sudan et al.	2018	NA	Prospective birth cohorts	2,184, 4-6 years old	< 12	Cell phone use during pregnancy	Questionnaire (mother)	Self-report	High versus low	WPPSI-R/MSCA	Not applicable	Not applicable	Not applicable	Not significant
Sudan et al.	2018	NA	Prospective birth cohorts	2,184, 4-6 years old	< 12	Cell phone use during pregnancy	Questionnaire (mother)	Self-report	High versus low	WPPSI-R/MSCA	Not applicable	Not applicable	Not applicable	Not significant
Brzozek et al.	2019	2011	Prospective cohort	412 children, 4th grade	< 12	Mobile phone use	Questionnaire (parents or guardians)	Self-report	Not use or own versus low use	Signal detection task	Not significant	Not applicable	Not significant	Not applicable
Brzozek et al.	2019	2011	Prospective cohort	412 children, 4th grade	< 12	Mobile phone use	Questionnaire (parents or guardians)	Self-report	Not use or own versus low use	Identification task	Not significant	Not applicable	Not significant	Not applicable
Brzozek et al.	2019	2011	Prospective cohort	412 children, 4th grade	< 12	Mobile phone use	Questionnaire (parents or guardians)	Self-report	Not use or own versus low use	One card learning task	Not significant	Not applicable	Not significant	Not applicable
Brzozek et al.	2019	2011	Prospective cohort	412 children, 4th grade	< 12	Mobile phone use	Questionnaire (parents or guardians)	Self-report	Not use or own versus low use	Groton maze learning task	Not applicable	Not applicable	Negative	Not applicable
Brzozek et al.	2019	2011	Prospective cohort	412 children, 4th grade	< 12	Mobile phone use	Questionnaire (parents or guardians)	Self-report	Not use or own versus low use	Go/No-go task	Positive	Not applicable	Not significant	Not applicable
Brzozek et al.	2019	2011	Prospective cohort	412 children, 4th grade	< 12	Mobile phone use	Questionnaire (parents or guardians)	Self-report	Not use or own versus low use	Stroop task ((B-A)/A)	Not applicable	Not applicable	Not applicable	Negative
Brzozek et al.	2019	2011	Prospective cohort	412 children, 4th grade	< 12	Mobile phone use	Questionnaire (parents or guardians)	Self-report	Not use or own versus low use	Stroop task ((D-C)/C)	Not applicable	Not applicable	Not applicable	Not significant
Brzozek et al.	2019	2011	Prospective cohort	412 children, 4th grade	< 12	Mobile phone use	Questionnaire (parents or guardians)	Self-report	Not use or own versus low use	One-back task	Not significant	Not applicable	Not significant	Not applicable
Brzozek et al.	2019	2011	Prospective cohort	412 children, 4th grade	< 12	Mobile phone use	Questionnaire (parents or guardians)	Self-report	Not use or own versus high use	Signal detection task	Not significant	Not applicable	Not significant	Not applicable
Brzozek et al.	2019	2011	Prospective cohort	412 children, 4th grade	< 12	Mobile phone use	Questionnaire (parents or guardians)	Self-report	Not use or own versus high use	Identification task	Not significant	Not applicable	Not significant	Not applicable
Brzozek et al.	2019	2011	Prospective cohort	412 children, 4th grade	< 12	Mobile phone use	Questionnaire (parents or guardians)	Self-report	Not use or own versus high use	One card learning task	Not significant	Not applicable	Not significant	Not applicable
Brzozek et al.	2019	2011	Prospective cohort	412 children, 4th grade	< 12	Mobile phone use	Questionnaire (parents or guardians)	Self-report	Not use or own versus high use	Groton maze learning task	Not applicable	Not applicable	Not significant	Not applicable
Brzozek et al.	2019	2011	Prospective cohort	412 children, 4th grade	< 12	Mobile phone use	Questionnaire (parents or guardians)	Self-report	Not use or own versus high use	Go/No-go task	Positive	Not applicable	Not significant	Not applicable
Brzozek et al.	2019	2011	Prospective cohort	412 children, 4th grade	< 12	Mobile phone use	Questionnaire (parents or guardians)	Self-report	Not use or own versus high use	Stroop task ((B-A)/A)	Not applicable	Not applicable	Not applicable	Not significant
Brzozek et al.	2019	2011	Prospective cohort	412 children, 4th grade	< 12	Mobile phone use	Questionnaire (parents or guardians)	Self-report	Not use or own versus high use	Stroop task ((D-C)/C)	Not applicable	Not applicable	Not applicable	Not significant
Brzozek et al.	2019	2011	Prospective cohort	412 children, 4th grade	< 12	Mobile phone use	Questionnaire (parents or guardians)	Self-report	Not use or own versus high use	One-back task	Not significant	Not applicable	Not significant	Not applicable
